# Supplementary material for: Mitochondrial Role in Intrinsic Apoptosis Induced by a New Synthesized Chalcone in Hepatocellular Carcinoma Cells
Source: Biomedicines. 2022 Dec 2;10(12):3120. doi: 10.3390/biomedicines10123120 (PMC9775964; doi:10.3390/biomedicines10123120)
Supplement: Supplementary file 1 [file biomedicines-10-03120-s001.zip]

Archive with 1 entries (1 files):
- biomedicines-2058054-supplementary.pdf
